# Supplementary material for: 5-Methylcytosine and 5-Hydroxymethylcytosine in Scrapie-Infected Sheep and Mouse Brain Tissues
Source: Int J Mol Sci. 2023 Jan 13;24(2):1621. doi: 10.3390/ijms24021621 (PMC9864596; doi:10.3390/ijms24021621)
Supplement: Supplementary file 1 [file ijms-24-01621-s001.zip]

Archive with 3 entries (3 files):
- Supplementary Table S1 Ct values Tg338.xlsx
- Supplementary Table S2 Ct values Sheep.xlsx
- Supplementary table S3.xlsx
