# Supplementary material for: 5-Methylcytosine and 5-Hydroxymethylcytosine in Scrapie-Infected Sheep and Mouse Brain Tissues
Source: Int J Mol Sci. 2023 Jan 13;24(2):1621. doi: 10.3390/ijms24021621 (PMC9864596; doi:10.3390/ijms24021621)
Supplement: Supplementary file 1 [file ijms-24-01621-s001.zip › Supplementary Table S1 Ct values Tg338.xlsx]

## Sheet: Tg338_Ct values
Tg338 mice group	HKG_H6PD	HKG_SDHA	HKG_Mean	DNMT1	DNMT3A	DNMT3B	HDAC1	HDAC2	TET1	TET2
Preclinical control	27.7515	23.3581	25.5548	24.9576	26.4414	31.3522	24.6559	24.5039	27.7418	26.0205
	27.3142	22.8632	25.0887	25.919	27.2328	31.0328	25.3216	24.8837	27.7117	26.2334
	27.7043	23.3814	25.5428	25.9367	27.0953	32.1326	24.6915	24.5064	27.741	26.1541
	27.5295	24.3673	25.9484	26.2786	27.8217	32.7863	25.0355	25.4164	28.156	26.4683
Preclinical	26.9026	22.1631	24.5329	25.8918	27.4352	33.1109	24.3898	24.6169	27.664	25.8187
	26.8063	21.6923	24.2493	26.0839	27.4388	32.0551	24.7249	24.7213	27.7092	25.6283
	27.2333	22.1111	24.6722	26.1333	27.3549	32.1998	24.6007	24.5926	27.7569	25.892
	26.4375	22.0669	24.2522	25.7056	26.6966	31.7997	25.0512	24.5415	27.4527	25.7069
	27.2924	22.0967	24.6946	25.3757	26.8827	31.9704	24.1987	24.39	27.3866	25.5791
	26.8762	23.5071	25.1917	25.235	26.4413	31.2625	23.9254	24.0956	27.1814	25.7662
Clinical control	27.8264	23.9962	25.9113	26.4317	28.1443	32.226	25.0376	25.0915	28.1616	26.5652
	27.012	23.0256	25.0188	25.7002	27.4693	32.0758	24.8954	24.1786	27.4872	25.6721
	27.1136	24.0488	25.5812	25.4343	27.1394	31.8295	24.3638	24.9725	27.7808	25.8567
	27.7425	24.4632	26.1029	26.1861	27.6	32.1852	24.9855	25.1361	27.8566	26.3812
	27.0675	23.1493	25.1084	25.7232	27.071	32.0619	25.0215	24.8249	27.8076	25.9991
Clinical	27.0697	24.3698	25.7198	26.3442	27.4906	31.8591	24.6019	24.9786	27.9174	26.2436
	28.166	23.3684	25.7672	26.187	27.9265	32.4543	24.2659	25.3079	28.1622	26.6256
	27.4114	23.1386	25.275	25.9358	27.4721	31.9902	24.5272	25.2278	28.1094	26.5374
	27.3557	23.2825	25.3191	25.9545	27.3243	31.4122	24.7706	25.0636	28.0527	26.4146
