# Supplementary material for: 5-Methylcytosine and 5-Hydroxymethylcytosine in Scrapie-Infected Sheep and Mouse Brain Tissues
Source: Int J Mol Sci. 2023 Jan 13;24(2):1621. doi: 10.3390/ijms24021621 (PMC9864596; doi:10.3390/ijms24021621)
Supplement: Supplementary file 1 [file ijms-24-01621-s001.zip › Supplementary Table S2 Ct values Sheep.xlsx]

## Sheet: Ct values_Sheep
Sheep group	SDHA_HKG	G6PDH_HKG	HKG_ mean	DNMT1	DNMT3A	DNMT3B	TET1	HDAC1	HDAC2
Clinical	25.5692	26.2037	25.8865	25.3605	28.8521	31.0748	26.5354	27.7468	24.9815
	25.8297	25.8675	25.8486	25.6514	28.9734	31.6155	26.9912	27.543	24.9144
	27.5988	27.243	27.4209	26.6173	29.5779	31.8057	28.5986	28.4404	26.4762
	26.8637	27.1911	27.0274	26.7283	29.8153	32.1673	27.8625	29.0795	25.9522
	26.8431	27.0542	26.9487	26.6559	29.6128	32.6132	27.8189	28.7736	25.6636
Preclinical	24.3594	24.6264	24.4929	24.4589	27.1329	29.3501	25.5095	26.284	24.0678
	27.5239	26.9263	27.2251	26.4566	29.6498	32.2991	28.5863	28.1531	26.257
	24.5471	24.9279	24.7375	24.9179	27.9388	30.3146	25.7272	26.7187	24.3987
	25.0658	24.9799	25.0228	24.5051	27.5281	29.6501	25.5188	26.8786	24.3433
	25.8354	25.131	25.4832	25.0111	27.6143	30.052	26.3634	26.6809	24.9289
Control	25.0198	25.0302	25.025	25.0373	27.7553	30.2538	25.93	26.7863	24.4641
	26.7245	26.2899	26.5072	25.9698	29.254	31.2804	27.4184	27.1911	25.4785
	26.7912	27.0154	26.9033	26.4342	29.3647	31.6194	27.6069	27.7706	25.6869
	25.8409	25.9509	25.8959	25.9183	28.8155	31.0155	26.3502	27.4202	24.7789
	26.42	27.0727	26.7464	26.303	29.6099	32.7488	27.1352	28.1339	25.5725
