# Supplementary material for: 5-Methylcytosine and 5-Hydroxymethylcytosine in Scrapie-Infected Sheep and Mouse Brain Tissues
Source: Int J Mol Sci. 2023 Jan 13;24(2):1621. doi: 10.3390/ijms24021621 (PMC9864596; doi:10.3390/ijms24021621)
Supplement: Supplementary file 1 [file ijms-24-01621-s001.zip › Supplementary table S3.xlsx]

## Sheet: PrPSc deposition
Mouse ID	Clinical status	Frontal cortex	Parietal cortex	Thalamus	Hypothalamus	Hippocampus	Septal area/Striatum	Mesencephalon	Obex	Cerebellum
6404 - O	Preclinical control	0	0	0	0	0	0	0	0	0
7038 - O	Preclinical control	0	0	0	0	0	0	0	0	0
6768 - O	Preclinical control	0	0	0	0	0	0	0	0	0
8373 - O	Preclinical control	0	0	0	0	0	0	0	0	0
5997 - O	Preclinical control	0	0	0	0	0	0	0	0	0
8508 - O	Preclinical control	0	0	0	0	0	0	0	0	0
7000 - O	Preclinical	0	0	0	0	0	0	0	0	0
6775 - O	Preclinical	2	2	5	5	2	2	5	4	1
6428 - O	Preclinical	1	1	3	3	1	2	3	4	1
7457 - O	Preclinical	2	2	4	4	2	3	5	5	2
7731 - O	Preclinical	1	1	3	1	0	1	3	1	0
6500 - O	Preclinical	0	0	0	0	0	0	0	0	0
8916 - O	Clinical control	0	0	0	0	0	0	0	0	0
8258 - O	Clinical control	0	0	0	0	0	0	0	0	0
8756 - O	Clinical control	0	0	0	0	0	0	0	0	0
7854 - O	Clinical control	0	0	0	0	0	0	0	0	0
7850 - O	Clinical control	0	0	0	0	0	0	0	0	0
6797 - O	Clinical control	0	0	0	0	0	0	0	0	0
8562 - O	Clinical	1	1	4	3	3	3	4	4	1
5720 - O	Clinical	2	3	4	4	3	2	5	5	1
7840 - O	Clinical	3	2	4	4	2	2	4	4	1
0445 - O	Clinical	2	2	4	4	2	3	5	5	1
7741 - O	Clinical	2	1	4	5	1	3	5	4	1
0527 - O	Clinical	2	2	4	5	2	4	5	4	1

## Sheet: Vacuolization
Mouse ID	Clinical status	Frontal cortex	Parietal cortex	Thalamus	Hypothalamus	Hippocampus	Septal area/Striatum	Mesencephalon	Obex	Cerebellum
6404 - O	Preclinical control	0	0	0	0	1	1	0	1
7038 - O	Preclinical control	1	0	0	1	1	0	0	1	0
6768 - O	Preclinical control	1	0	0	1		0	1	1	1
8373 - O	Preclinical control	1	2	1	1	0	1	1	1	0
5997 - O	Preclinical control	1	1	0	0	0	0	1	1	0
8508 - O	Preclinical control	1	1	1	1	0	0	0	1	0
7000 - O	Preclinical	1	1	1	0	0	1	1	1	0
6775 - O	Preclinical	2	1	1	2	1	2	2	3	0
6428 - O	Preclinical	1	1	2	2	1	2	2	3	0
7457 - O	Preclinical	1	1	1	2	1	1	2	3	0
7731 - O	Preclinical	1	1	1	1	1	1	1	1	0
6500 - O	Preclinical	1	1	1	1	1	1	2	2	0
8916 - O	Clinical control	1	2	1	0	1	1	1	1	0
8258 - O	Clinical control	0	1	0	0		1	1	0	0
8756 - O	Clinical control	1	1	1	1	1	0	1	1	0
7854 - O	Clinical control	0	0	1	0	1	0	1	0	0
7850 - O	Clinical control	1	0	1	0	0	0	0	0	0
6797 - O	Clinical control	0	1	0	1		1	1	2	0
8562 - O	Clinical	1	1	1	2	1	3	3	4	0
5720 - O	Clinical	1	1	2	2	1	4	3	3	0
7840 - O	Clinical	1	1	2	3	1	3	4	3	0
0445 - O	Clinical	2	1	2	4	2	4	4	4	1
7741 - O	Clinical	1	1	2	2	1	3	2	3	0
0527 - O	Clinical	1	2	2	3	1	4	3	4	0
